# Supplementary material for: Waste Biomass-Mediated Synthesis of TiO2/P, K-Containing Grapefruit Peel Biochar Composites with Enhanced Photocatalytic Activity
Source: Molecules. 2024 May 1;29(9):2090. doi: 10.3390/molecules29092090 (PMC11085262; doi:10.3390/molecules29092090)
Supplement: Supplementary file 1 [file molecules-29-02090-s001.zip]

Archive with 1 entries (1 files):
- molecules-2959849-supplementary.pdf
